# Supplementary material for: Characteristics of Acrylic Produced Additively by 3D Printing in Dentistry: Comparison of Mechanical and Surface Parameters—A Systematic Review with Meta-Analysis of Novel Reports
Source: Materials (Basel). 2025 Sep 21;18(18):4409. doi: 10.3390/ma18184409 (PMC12472056; doi:10.3390/ma18184409)
Supplement: Supplementary file 1 [file materials-18-04409-s001.zip]

Archive with 1 entries (1 files):
- materials-3827659-supplementary.pdf
